# Supplementary material for: Potential Antioxidative and Anti-Hyperuricemic Components Targeting Superoxide Dismutase and Xanthine Oxidase Explored from Polygonatum Sibiricum Red
Source: Antioxidants (Basel). 2022 Aug 25;11(9):1651. doi: 10.3390/antiox11091651 (PMC9495925; doi:10.3390/antiox11091651)
Supplement: Supplementary file 1 [file antioxidants-11-01651-s001.zip]

Archive with 1 entries (1 files):
- antioxidants-1868529-supplementary.pdf
